# Supplementary material for: New species of springtails in the Proisotoma genus complex from Vermont and New York, USA with descriptive notes on Ballistura alpa Christiansen & Bellinger 1980 (Hexapoda, Collembola, Isotomidae)
Source: Zookeys. 2011 Nov 16;(147):19–37. doi: 10.3897/zookeys.147.2093 (PMC3286265; doi:10.3897/zookeys.147.2093)
Supplement: XML Treatment for Ballistura rossi [file zookeys.147.2093-treatment1.xml]

<!DOCTYPE tp:taxon-treatment
  PUBLIC "-//TaxonX//DTD Taxonomic Treatment Publishing DTD v0 20100105//EN" "tax-treatment-NSO.dtd">
<tp:taxon-treatment xmlns:tp="http://www.plazi.org/taxpub"><tp:treatment-meta><mixed-citation publication-type="journal"><person-group><name><surname>Soto-Adames</surname><given-names>Felipe N.</given-names></name><name><surname>Giordano</surname><given-names>Rosanna</given-names></name></person-group><article-title>New species of springtails in the <italic>Proisotoma</italic> genus complex from Vermont and New York, USA with descriptive notes on <italic>Ballistura alpa</italic> Christiansen &amp; Bellinger 1980 (Hexapoda, Collembola, Isotomidae).</article-title><source>Zookeys</source><day>16</day><month>11</month><year>2011</year><volume>2011</volume><issue>147</issue><fpage>19</fpage><lpage>37</lpage><pub-id pub-id-type="doi">10.3897/zookeys.147.2093</pub-id></mixed-citation></tp:treatment-meta><tp:nomenclature><tp:taxon-name>
                            <tp:taxon-name-part taxon-name-part-type="genus">Ballistura</tp:taxon-name-part>
                            <tp:taxon-name-part taxon-name-part-type="species">rossi</tp:taxon-name-part>
                        <object-id xmlns:xlink="http://www.w3.org/1999/xlink" xlink:type="simple">urn:lsid:zoobank.org:act:AE48D35A-87D9-4D8C-B69A-B3B8CF8207BB</object-id>
                        <object-id xmlns:xlink="http://www.w3.org/1999/xlink" xlink:type="simple">http://species-id.net/wiki/Ballistura_rossi</object-id>
                        </tp:taxon-name><tp:taxon-authority>Soto-Adames &amp; Giordano</tp:taxon-authority><tp:taxon-status xmlns:xlink="http://www.w3.org/1999/xlink" xlink:type="simple">sp. n.</tp:taxon-status></tp:nomenclature><tp:treatment-sec sec-type="Material Examined"><title>Material Examined.</title><p>Holotype– Female, locality U, slide mounted. Paratypes– locality U, 15 on slides, 3 in alcohol.</p></tp:treatment-sec><tp:treatment-sec sec-type="Type Locality"><title>Type Locality.</title><p>USA,Vermont, Chittenden Co., South Burlington, University of Vermont Constructed Wetland, N 44.45869 W 73.18936.</p></tp:treatment-sec><tp:treatment-sec sec-type="Etymology"><title>Etymology.</title><p>The new species is dedicated to Ross Bell in celebration of his contributions to our understanding of the entomological fauna of Vermont.</p></tp:treatment-sec><tp:treatment-sec sec-type="Description"><title>Description.</title><p>Length to 0.5 mm. Live individuals black, alcohol preserved specimens (<xref ref-type="fig" rid="F1">Fig. 1</xref>) purple, with pigment more or less uniformly distributed throughout head, body and antennae, legs and manubrium purplish brown. Ant. 4 without basal microsensilla, with 8-9 well developed thin-walled sensilla, and 2-3 additional poorly developed sensilla distributed along distal 2/3 of segment; subapical sense organ with 1 differentiated microsensilla and 1 microrod in a pit. Ant. 3 with 0-1 basal microsensilla; sense organ with 2 clubbed sensilla and 2 differentiated guard sensilla; 1 lateral sensilla present. Ant. 2 with 2 basal microsensilla and 1 distal sensilla. Ant. 1 with 2 basal microsensilla, and 1 whorl of hairs comprising 11 acuminate setae and 2 sensilla. Eyes 8+8, H slightly smaller or subequal to C (<xref ref-type="fig" rid="F1">Fig. 2</xref>), with 3 interocellar setae; PAO circular to elliptical, about 1-1.7X diameter of eye B, and 3 associated setae. Prelabral and labral chaetotaxy 2/554; distal labral margin smooth. Papilla of outer maxillary lobe bifurcate, sublobal plate with 2 appendages. Maxilla with lamella 1 narrow, su<!--PageBreak-->rpassing tip of capitulum and ciliate only along external margins. Labial palps with a full complement of papillae and 3 proximal setae; papillae E with blunt lateral process and 6 guard setae, e7 absent; labial triangle with 5 anterior and 4 posterior setae; distribution of postlabial setae in columns I, C, E and L as 3,3,1,3/4 (<xref ref-type="fig" rid="F1">Fig. 3</xref>). Body dorsally covered by smooth hairs; some hairs on the pre-posterior row reaching base of <!--PageBreak-->setae on posterior row; tergal macrochaetae undifferentiated; thorax without ventral setae. Axial setae on Th. 2-Abd. 3 as 5-6,4//3,3,3; Th. 3 with 14-16 setae on posterior row; microsensillar and sensillar formulae 10//101 and 33//22224, respectively (<xref ref-type="fig" rid="F1">Figs. 5-6</xref>); antero-lateral sensilla on Th. 2 anterior to microsensilla, lateral sensilla on Th. 2-3 anterior to medial sensilla; medial thoracic sensilla inserted on preposterior row of setae, abdominal sensilla inserted just anterior or on posterior row of setae; lateral sensilla on Abd. 5 similar to medial sensilla (<xref ref-type="fig" rid="F1">Fig. 6</xref>). Proximal and medial subcoxae on legs 1-3 with 1,1; 1,5; 3,5-6 setae. Lateral valve of Abd. 6 with 1 hr seta (<xref ref-type="fig" rid="F1">Fig. 4</xref>). Tibiotarsi on legs 1-3 with 20, 20, 22 setae, respectively; tibiotarsal whorl B with B4/5 (<xref ref-type="fig" rid="F1">Fig. 7</xref>); only male seen apparently in reproductive quiescent instar, without modified metatibiotarsal setae; legs 1-3 with 1, 2, 2 clearly capitate tenent hairs (<xref ref-type="fig" rid="F1">Fig. 11</xref>). Unguis and unguiculus toothless, unguiculus lanceolate or acuminate. Ventral tube with 4+4 apical and 1+1 posterior setae. Tenaculum with 3+3 teeth and 1 seta. Anterior and posterior furcal subcoxae with 8-11 and 4-5 setae, respectively. Proportion manubrium/dens/mucro as 3/2/1. Manubrium with 13 dorsal and 0 ventral setae (<xref ref-type="fig" rid="F1">Fig. 10</xref>). Dens weakly tuberculate, with 11 (12) dorsal (<xref ref-type="fig" rid="F1">Fig. 9-10</xref>) and 5 (4/6) ventral setae (<xref ref-type="fig" rid="F1">Fig. 8, 10</xref>). Mucro bidentate, with a pronounced basal membrane (<xref ref-type="fig" rid="F1">Figs. 12-13</xref>).
                        </p></tp:treatment-sec><tp:treatment-sec sec-type="Remarks"><title>Remarks.</title><p>Following <xref ref-type="bibr" rid="B9">Potapov (2001)</xref>, <italic><tp:taxon-name>Ballistura rossi</tp:taxon-name></italic> sp. n. is most similar to <italic><tp:taxon-name>Ballistura hankoi</tp:taxon-name></italic> (Stach), 1929 from which it can be distinguished (Table 1) by the number of dorsal manubrial setae (13 in <italic>rossei</italic>, 20 in <italic>hankoi</italic>), number of setae around the PAO (3 in <italic>rossei</italic>, 2 in <italic>hankoi</italic>), and number of dorsal setae on dens (11-12 in <italic>rossi</italic>, 10 in <italic>hankoi</italic>). <italic><tp:taxon-name>Ballistura tuberculata</tp:taxon-name></italic> (Stach), 1947 (if this is really different from <italic><tp:taxon-name>Ballistura hankoi</tp:taxon-name></italic>) can be separated from <italic><tp:taxon-name>Ballistura rossi</tp:taxon-name></italic> by the same characters of the furcula and PAO as <italic><tp:taxon-name>Ballistura hankoi</tp:taxon-name></italic>, and by coloration (pale blue-grey in <italic>tuberculata</italic>, dark purple in <italic>rossi</italic>), size (largest individual of <italic>rossi</italic> is 0.5 mm whereas <italic>tuberculata</italic> reaches 0.9 mm) and, possibly, shape of the basal membrane of the mucro (wider at middle in <italic>rossi</italic>, wider on basal half in <italic>tuberculata</italic>). Other chaetotaxic characters may distinguish these three species, but practically nothing has been published about the chaetotaxy <italic><tp:taxon-name>Ballistura hankoi</tp:taxon-name></italic> or <italic><tp:taxon-name>Ballistura tuberculata</tp:taxon-name></italic> (<xref ref-type="bibr" rid="B9">Potapov 2001</xref>).
                        </p><p><xref ref-type="bibr" rid="B5">Christiansen and Bellinger (1998)</xref> reported <italic><tp:taxon-name>Ballistura tuberculata</tp:taxon-name></italic> from Indiana and Nova Scotia, but whereas the relatively large size of those individuals (up to 0.8 mm) support the determinationas <italic>tuberculata</italic>, the relative size of the OPA and shape of the mucronal membrane suggest similarities to <italic>hankoi</italic>. The specimens from Vermont fit the general description provided by <xref ref-type="bibr" rid="B5">Christiansen and Bellinger (1998)</xref> for <italic><tp:taxon-name>Ballistura tuberculata</tp:taxon-name></italic>, except for the larger number of dorsal setae on the dens and the smaller size of the Vermont specimens (Table 1).
                        </p><p><italic><tp:taxon-name>Ballistura rossi</tp:taxon-name></italic> sp. n. appears to be unique among <italic><tp:taxon-name>Ballistura</tp:taxon-name></italic> sp. in having 2 instead of 3 appendages in the sublobal plate of the outer maxillary lobe. However, this character has been reported in relatively few of the species currently placed in <italic><tp:taxon-name>Ballistura</tp:taxon-name></italic> and further information is needed to determine how unique the condition in <italic><tp:taxon-name>Ballistura rossi</tp:taxon-name></italic> sp. n. is.<!--PageBreak-->
                        </p><fig id="F1" position="float" orientation="portrait"><label>Figures 1–13.</label><caption><p><italic><tp:taxon-name>Ballistura rossi</tp:taxon-name></italic> sp. n. <bold>1</bold> Habitus <bold>2</bold> Eye patch and PAO <bold>3</bold> Labial and postlabial chaetotaxy <bold>4</bold> Lateral anal valve chaetotaxy <bold>5</bold> Chaetotaxy of Th. 2-Abd. 4 <bold>6</bold> Chaetotaxy of Abd. 5 <bold>7</bold> Posterior chaetotaxy of mesotibiotarsus <bold>8</bold> ventral chaetotaxy of dens <bold>9</bold> Dorsal chaetotaxy of dens, tubercles represented by dotted line <bold>10</bold> General anterior (left side) and posterior (right side) chaetotaxy of furcula <bold>11</bold> Metatibiotarsus and claw complex <bold>12–13</bold> Mucro from two individuals.</p></caption><graphic xmlns:xlink="http://www.w3.org/1999/xlink" xlink:href="ZooKeys-147-019-g001.jpg" position="float" orientation="portrait" xlink:type="simple"/></fig><table-wrap position="float" orientation="portrait" id="T1"><label>Table 1.</label><caption><p>Comparison between <italic><tp:taxon-name>Ballistura rossi</tp:taxon-name></italic> sp. n., <italic><tp:taxon-name>Ballistura hankoi</tp:taxon-name></italic> and <italic><tp:taxon-name>Ballistura tuberculata</tp:taxon-name></italic>. Characters for <italic><tp:taxon-name>Ballistura hankoi</tp:taxon-name></italic> and <italic><tp:taxon-name>Ballistura tuberculata</tp:taxon-name></italic> from Europe according to <xref ref-type="bibr" rid="B14">Stach (1947)</xref> and <xref ref-type="bibr" rid="B9">Potapov (2001)</xref>. Characters for <italic><tp:taxon-name>Ballistura tuberculata</tp:taxon-name></italic> from Indiana/Nova Scotia follow <xref ref-type="bibr" rid="B5">Christiansen and Bellinger (1998)</xref>.</p></caption><table><tbody><tr><th rowspan="1" colspan="1">Species Character</th><th rowspan="1" colspan="1"><italic><tp:taxon-name>Ballistura rossi</tp:taxon-name></italic> sp. n.</th><th rowspan="1" colspan="1"><italic><tp:taxon-name>Ballistura hankoi</tp:taxon-name></italic> Europe (Stach)</th><th rowspan="1" colspan="1"><italic><tp:taxon-name>Ballistura tuberculata</tp:taxon-name></italic> Europe (Stach)</th><th rowspan="1" colspan="1"><italic><tp:taxon-name>Ballistura tuberculata</tp:taxon-name></italic> Indiana/Nova Scotia (Stach)</th></tr><tr><td rowspan="1" colspan="1">Color</td><td rowspan="1" colspan="1">deep purple</td><td rowspan="1" colspan="1">dark blue</td><td rowspan="1" colspan="1">pale bluish grey</td><td rowspan="1" colspan="1">blue</td></tr><tr><td rowspan="1" colspan="1">PAO/Nearest Eye</td><td rowspan="1" colspan="1">1-1.7</td><td rowspan="1" colspan="1">≈1</td><td rowspan="1" colspan="1">1.5</td><td rowspan="1" colspan="1">1.1-1.2</td></tr><tr><td rowspan="1" colspan="1">Largest Specimen(mm)</td><td rowspan="1" colspan="1">0.5</td><td rowspan="1" colspan="1">0.5</td><td rowspan="1" colspan="1">0.9</td><td rowspan="1" colspan="1">0.8</td></tr><tr><td rowspan="1" colspan="1">Dorsal Setae Manubrium</td><td rowspan="1" colspan="1">13</td><td rowspan="1" colspan="1">20</td><td rowspan="1" colspan="1">20</td><td rowspan="1" colspan="1">?</td></tr><tr><td rowspan="1" colspan="1">Mucro:Dens</td><td rowspan="1" colspan="1">1:2</td><td rowspan="1" colspan="1">1:2</td><td rowspan="1" colspan="1">1:3</td><td rowspan="1" colspan="1">1:3</td></tr><tr><td rowspan="1" colspan="1">Dorsal Setae on Dens</td><td rowspan="1" colspan="1">11-12</td><td rowspan="1" colspan="1">10</td><td rowspan="1" colspan="1">10</td><td rowspan="1" colspan="1">9-10</td></tr><tr><td rowspan="1" colspan="1">Mucronal Membrane</td><td rowspan="1" colspan="1">wider at middle</td><td rowspan="1" colspan="1">wider at middle</td><td rowspan="1" colspan="1">wider on basal half</td><td rowspan="1" colspan="1">wider at middle</td></tr></tbody></table></table-wrap></tp:treatment-sec><ref-list><ref id="B9"><mixed-citation xmlns:xlink="http://www.w3.org/1999/xlink" xlink:type="simple"><person-group><name name-style="western"><surname>Potapov</surname><given-names>M</given-names></name></person-group> (<year>2001</year>)<article-title> Synopses on Palaearctic Collembola, Volume 3, Isotomidae.</article-title><source>Abhandlungen und Berichte des Naturkundemuseums, Görlitz </source><volume>73</volume>: <fpage>1</fpage>-<lpage>603</lpage>.</mixed-citation></ref><ref id="B5"><mixed-citation xmlns:xlink="http://www.w3.org/1999/xlink" xlink:type="simple"><person-group><name name-style="western"><surname>Christiansen</surname><given-names>K</given-names></name><name name-style="western"><surname>Bellinger</surname><given-names>P</given-names></name></person-group> (<year>1998</year>)<source> The Collembola of North America north of the Rio Grande; A taxonomic analysis. 2<sup>nd</sup> ed.</source><publisher-name>, Grinnell College, Grinnell</publisher-name>, <publisher-loc>Iowa</publisher-loc>, <lpage>1518</lpage> pp.</mixed-citation></ref><ref id="B14"><mixed-citation xmlns:xlink="http://www.w3.org/1999/xlink" xlink:type="simple"><person-group><name name-style="western"><surname>Stach</surname><given-names>J</given-names></name></person-group> (<year>1947</year>)<source> The Apterygotan fauna of Poland in relation to the world fauna of this group of insects. Family Isotomidae. Polska Akademia Umiejetnosci, Krakow 1–488.</source></mixed-citation></ref></ref-list></tp:taxon-treatment>
