# Supplementary material for: New species of springtails in the Proisotoma genus complex from Vermont and New York, USA with descriptive notes on Ballistura alpa Christiansen & Bellinger 1980 (Hexapoda, Collembola, Isotomidae)
Source: Zookeys. 2011 Nov 16;(147):19–37. doi: 10.3897/zookeys.147.2093 (PMC3286265; doi:10.3897/zookeys.147.2093)
Supplement: XML Treatment for Subisotoma joycei [file zookeys.147.2093-treatment2.xml]

<!DOCTYPE tp:taxon-treatment
  PUBLIC "-//TaxonX//DTD Taxonomic Treatment Publishing DTD v0 20100105//EN" "tax-treatment-NSO.dtd">
<tp:taxon-treatment xmlns:tp="http://www.plazi.org/taxpub"><tp:treatment-meta><mixed-citation publication-type="journal"><person-group><name><surname>Soto-Adames</surname><given-names>Felipe N.</given-names></name><name><surname>Giordano</surname><given-names>Rosanna</given-names></name></person-group><article-title>New species of springtails in the <italic>Proisotoma</italic> genus complex from Vermont and New York, USA with descriptive notes on <italic>Ballistura alpa</italic> Christiansen &amp; Bellinger 1980 (Hexapoda, Collembola, Isotomidae).</article-title><source>Zookeys</source><day>16</day><month>11</month><year>2011</year><volume>2011</volume><issue>147</issue><fpage>19</fpage><lpage>37</lpage><pub-id pub-id-type="doi">10.3897/zookeys.147.2093</pub-id></mixed-citation></tp:treatment-meta><tp:nomenclature><tp:taxon-name>
                            <tp:taxon-name-part taxon-name-part-type="genus">Subisotoma</tp:taxon-name-part>
                            <tp:taxon-name-part taxon-name-part-type="species">joycei</tp:taxon-name-part>
                        <object-id xmlns:xlink="http://www.w3.org/1999/xlink" xlink:type="simple">urn:lsid:zoobank.org:act:12F3C3E4-5E9E-4345-9DE6-E9D884E34410</object-id>
                        <object-id xmlns:xlink="http://www.w3.org/1999/xlink" xlink:type="simple">http://species-id.net/wiki/Subisotoma_joycei</object-id>
                        </tp:taxon-name><tp:taxon-authority>Soto-Adames &amp; Giordano</tp:taxon-authority><tp:taxon-status xmlns:xlink="http://www.w3.org/1999/xlink" xlink:type="simple">sp. n.</tp:taxon-status></tp:nomenclature><tp:treatment-sec sec-type="Material Examined"><title>Material Examined.</title><p>Holotype– Locality G, Male, slide mounted. Paratypes– Locality G, 3 on slides, 3 in alcohol; H, 2 on slides, 2 in alcohol. Other Material– Locality F (9 in alcohol),</p></tp:treatment-sec><tp:treatment-sec sec-type="Type Locality"><title>Type Locality.</title><p>USA,Vermont, Grand Isle Co., South Hero, White’s Beach, N44.62189 W73.32273.</p></tp:treatment-sec><tp:treatment-sec sec-type="Etymology"><title>Etymology.</title><p>This species is dedicated to Joyce Bell for her contributions and support to the study of the arthropod fauna of Vermont.</p></tp:treatment-sec><tp:treatment-sec sec-type="Description"><title>Description.</title><p>Length to 1.2 mm. Living individuals black, alcohol preserved specimens dark purplish brown to black, with pigment more or less uniformly distributed through out head, body and antennae, legs and manubrium purplish (<xref ref-type="fig" rid="F2">Fig. 14</xref>); some individuals with paired black longitudinal lines extending from Th. 2-Abd. 3. General body shape short and stout, with sudden bend between Abd. 4-5 (<xref ref-type="fig" rid="F2">Fig. 14</xref>) as in <italic><tp:taxon-name>Folsomides</tp:taxon-name></italic>. Ant. 4 without basal microsensilla (bms of <xref ref-type="bibr" rid="B9">Potapov 2001</xref>), with at least 13 well-developed thin-walled sensilla, and 14 other sensilla distributed along the length of the segment; subapical sense organ with 1 differentiated microsensilla and 1 microrod in a pit (<xref ref-type="fig" rid="F2">Fig. 16</xref>). Ant. 3 with 1 poorly differentiated basal microsensilla; sense organ with 2 clubbed sensilla and 2 differentiated guard sensilla; 1 lateral sensilla present; <!--PageBreak-->females with 9-10, and males with up to 16 additional sensilla distributed mostly on dorsal face of segment. Ant. 2 with 3 basal microsensilla; and 1-2 distal sensilla. Ant. 1 with 2 basal microsensilla, 17-18 smooth, acuminate setae, and 2-3 sensilla. Eye patch with 8+8 subequal eyes and 3 interocellar setae; PAO elliptical, about 2X diameter of eye B, and 4-5 associated setae (<xref ref-type="fig" rid="F2">Fig. 17</xref>). Prelabral and labral chaetotaxy 2/554; distal labral margin smooth. Papilla of outer maxillary lobe simple, sublobal plate with 4 appendages. Maxilla with lamella 1 narrow, with cilia only along margins, surpassing tip of capitulum. Labial palps with a full complement of papillae and 3 proximal setae; papillae E with lateral process and 6 guard setae, seta e7 absent (<xref ref-type="fig" rid="F2">Fig. 18a-b</xref>); labial triangle with 5 anterior and 4 posterior setae; distribution of postlabial setae in columns I, C, E and L variable 4(5-6), 3/5 (1,6), 2-3, 5(4) (<xref ref-type="fig" rid="F2">Figs. 20-22</xref>). Body dorsally covered by smooth hairs; some hairs on the pre-posterior row reaching base of setae on posterior row; tergal macrochaetae undifferentiated; thorax without ventral setae. Axial setae on Th. 2-Abd. 3 as 7-9; 7-8(9)//5(4/6-7); 5(3-4/6); 5. Th. 3 with 28/33(20) setae on posterior row; microsensillar formula 10(1)//101; sensillar formula variable, often asymmetric 14(17-18); 9-13//9(8/10); 8(9); 9(5/8/10); 11-19; 12(4/8/14/16) (<xref ref-type="fig" rid="F2">Fig. 15</xref>); antero-lateral sensilla on Th. 2 posterior to microsensilla, but spatial relation among lateral sensilla variable between individuals; lateral sensilla on Th. 2-3 anterior to medial sensilla; medial thoracic sensilla inserted on preposterior row of setae, insertion of abdominal sensilla variable, just anterior or on posterior row of setae, or clearly anterior to subposterior row (<xref ref-type="fig" rid="F2">Fig. 15</xref>); all sensilla on Abd. 5 similar in size. Proximal and medial subcoxae on legs 1-3 with 1, 0; 5-8, 4-9; 6-12, 6-15 setae. Lateral valve of Abd. 6 with 3 hr setae (<xref ref-type="fig" rid="F2">Fig. 19</xref>). Ventral thoracic setae absent. Sculpturing of thoracic sterna smooth. Tibiotarsi 1-3 with 24, 27, 30 setae; tibiotarsal whorl B complete, with B5 clearly thicker and longer than B4 (<xref ref-type="fig" rid="F3">Fig. 26</xref>); adult males with setae B5 and x truncate (<xref ref-type="fig" rid="F2">Fig. 23</xref>); legs 1-3 with 1 (A1), 2 (A1, A7), 2 (A1, B7) capitate or acuminate tenent hairs (<xref ref-type="fig" rid="F3">Fig. 27</xref>). Unguis and unguiculus toothless, unguiculus triangular. Ventral tube with 6-11 disto-lateral and 6-9 posterior setae. Tenaculum with 3+3 teeth and 1 seta. Sterna of Abd. 3 without isolated field of setae. Anterior and posterior furcal subcoxae with 9-19 and 4-11 setae, respectively. Proportion manubrium/dens/mucro as 3/2/1. Dens smooth, and cylindrical (<xref ref-type="fig" rid="F2">Fig. 25</xref>). Chaetotaxy of manubrium and dens as in <xref ref-type="fig" rid="F3">Fig. 28</xref>: manubrium with 5-8 basal setae, 15-24 dorsal and 0 ventral setae; dens with 18-20 (15/26) dorsal and 5 (4/6) ventral setae. Mucro with wide lamella, without basal notches, clearly separated from dens; bidentate, teeth subequal (<xref ref-type="fig" rid="F2">Fig. 24a-b</xref>).
                        </p></tp:treatment-sec><tp:treatment-sec sec-type="Remarks"><title>Remarks.</title><p>Three individuals show variation in the number and size of eyes. In the small juvenile eyes G and H are small, barely rising above the cuticle; one male is blind; and in one female all eyes in one patch are subequal, but on the other patch eye E is less than half the size of F. The axial setae are often disorganized and the number of setae in a column is open to interpretation. The number of tergal sensilla is variable. Most individuals have an asymmetric number of sensilla, and two individuals lack the microsensilla of Abd. 1 on one side. Tenent hair B7 on metathoracic legs often appears acuminate instead of capitate. Two individuals have 3+4 tenacular teeth.<!--PageBreak--><!--PageBreak--><!--PageBreak--></p><p>The generic placement of the new species is problematic. It better fits in the genus <italic><tp:taxon-name>Subisotoma</tp:taxon-name></italic> (Table 2), but it is unique among species currently assigned to that genus in having more than 8+8 tergal sensilla on each segment, by the significantly larger number of dental setae (most <italic><tp:taxon-name>Subisotoma</tp:taxon-name></italic> species have 4 or fewer dorsal and 1-2 ventral setae, whereas <italic><tp:taxon-name>Subisotoma joycei</tp:taxon-name></italic> has 18-20 dorsal and 4-6 ventral setae), and by having a well developed furcula with mucro exhibiting a wide lamella and clearly separated from the dens. <italic><tp:taxon-name>Subisotoma joycei</tp:taxon-name></italic> is similar to species in the genus <italic><tp:taxon-name>Isotopenola</tp:taxon-name></italic> Potapov, Babenko, Fjellberg &amp; Greenslade, 2009 in the presence of sensillar polychaetosis on body terga, but differs from all forms in that genus by having smooth thoracic sterna, lacking an isolated field of setae on Abd. 3 sterna and in the number of guard setae on labial papilla E. The strong polychaetotic furcula in <italic><tp:taxon-name>Subisotoma joycei</tp:taxon-name></italic> resembles the condition in <italic><tp:taxon-name>Ballistura</tp:taxon-name></italic>, but the new species clearly differs from <italic><tp:taxon-name>Ballistura</tp:taxon-name></italic> in maxillary palp structure, sensillar and microsensillar formulae, presence of a full complement of setae in tibiotarsal whorl B, and dens sculpturing (Table 2).
                        </p><p>The new species is most similar to <italic><tp:taxon-name>Ballistura ewingi</tp:taxon-name></italic> James, 1933, <italic>sensu</italic> <xref ref-type="bibr" rid="B7">Folsom (1937)</xref> from which it differs in aspects of color pattern (trunk ventrally white in <italic>ewingi</italic>, dark purple brown in <italic>joycei</italic>), the number of tenent hairs (2-3 on all legs in <italic>ewingi</italic>, 1, 2, 2 in <italic>joycei</italic>), number of distal seta on ventral tube (4 on <italic>ewingi</italic>, 11 in <italic>joycei</italic>), and number of te<!--PageBreak-->nacular teeth (2 in <italic>ewingi</italic>, 3-4 in <italic>joycei</italic>). The new species may be the same as the Pennsylvania specimens preliminarily assigned to <italic><tp:taxon-name>Ballistura ewingi</tp:taxon-name></italic> by <xref ref-type="bibr" rid="B5">Christiansen and Bellinger (1998)</xref>, although this form also seems to have considerably fewer distal setae on the ventral tube than S. <italic>joycei</italic> sp. n.(Table 3). <italic><tp:taxon-name>Ballistura ewingi</tp:taxon-name></italic> has been described as having smooth dens, and probably does not belong in <italic><tp:taxon-name>Ballistura</tp:taxon-name></italic>, which <xref ref-type="bibr" rid="B9">Potapov (2001)</xref> restricts to species with tuberculate dens. Important characters needed to determine the appropriate generic placement of <italic><tp:taxon-name>Ballistura ewingi</tp:taxon-name></italic> remain undescribed and require the study of fresh material.
                        </p><p>The new species is also similar to <italic><tp:taxon-name>Ballistura excavata</tp:taxon-name></italic> Folsom, 1937, but the two species are easily separated by body color, eye number, shape of tenent hairs and unguiculus, and structure of the dens (Table 3).
                        </p><fig id="F2" position="float" orientation="portrait"><label>Figures 14–25.</label><caption><p><italic><tp:taxon-name>Subisotoma joycei</tp:taxon-name></italic> sp. n. <bold>14</bold> Habitus of holotype <bold>15</bold> Sensillar chaetotaxy of Th. 2-Abd. 5, s=sensilla, ms= microsensilla, arrow points at position of Abd. 3 medial sensilla in a different individual <bold>16</bold> Subapical organ of Ant. 4 <bold>17</bold> Eye patch and PAO <bold>18</bold> Labial palp papilla E <bold>18a</bold> dorsal aspect <bold>18b</bold> ventral aspect <bold>19</bold> Lateral anal valve <bold>20–22</bold> Postlabial chaetotaxy showing variation in number of setae assigned to column C <bold>23</bold> Modified metatibiotarsal seta in mature male <bold>24</bold> Mucro <bold>24a</bold> lateral aspect <bold>24b</bold> oblique aspect <bold>25</bold> Organization of furcula.</p></caption><graphic xmlns:xlink="http://www.w3.org/1999/xlink" xlink:href="ZooKeys-147-019-g002.jpg" position="float" orientation="portrait" xlink:type="simple"/></fig><fig id="F3" position="float" orientation="portrait"><label>Figures 26–28.</label><caption><p><italic><tp:taxon-name>Subisotoma joyce</tp:taxon-name></italic>i sp. n. <bold>26</bold> Posterior view of mesothoracic tibiotarsus <bold>27</bold> Metatibiotarsus, arrow points at abnormal seta <bold>28</bold> Dorsal (left side) and ventral (right side) chaetotaxy of manubrial base, manubrium and dens.</p></caption><graphic xmlns:xlink="http://www.w3.org/1999/xlink" xlink:href="ZooKeys-147-019-g003.jpg" position="float" orientation="portrait" xlink:type="simple"/></fig><table-wrap position="float" orientation="portrait" id="T2"><label>Table 2.</label><caption><p>Diagnostic characters for selected genera in the <italic><tp:taxon-name>Proisotoma</tp:taxon-name></italic> genera complex in comparison with <italic><tp:taxon-name>Subisotoma joycei</tp:taxon-name></italic> sp. n. All genera, retained in the sense of <xref ref-type="bibr" rid="B9">Potapov (2001)</xref> or <xref ref-type="bibr" rid="B10">Potapov et al. (2006</xref>, <xref ref-type="bibr" rid="B11">2009</xref>).</p></caption><table><tbody><tr><td rowspan="1" colspan="1">Genus Character</td><td rowspan="1" colspan="1"><italic><tp:taxon-name>Scutisotoma</tp:taxon-name></italic></td><td rowspan="1" colspan="1"><italic><tp:taxon-name>Proisotoma</tp:taxon-name></italic></td><td rowspan="1" colspan="1"><italic><tp:taxon-name>Folsomides</tp:taxon-name></italic></td><td rowspan="1" colspan="1"><italic><tp:taxon-name>Ballistura</tp:taxon-name></italic></td><td rowspan="1" colspan="1"><italic><tp:taxon-name>Isotopenola</tp:taxon-name></italic></td><td rowspan="1" colspan="1"><italic><tp:taxon-name>Subisotoma</tp:taxon-name></italic></td><td rowspan="1" colspan="1"><italic><tp:taxon-name>Subisotoma joycei</tp:taxon-name></italic> sp. n.</td></tr><tr><td rowspan="1" colspan="1">Prelabral Seta</td><td rowspan="1" colspan="1">4</td><td rowspan="1" colspan="1">3</td><td rowspan="1" colspan="1">2</td><td rowspan="1" colspan="1">2</td><td rowspan="1" colspan="1">2</td><td rowspan="1" colspan="1">2</td><td rowspan="1" colspan="1">2</td></tr><tr><td rowspan="1" colspan="1">Outer Maxillary Palp/Sublobular Appendages</td><td rowspan="1" colspan="1">bifurcate/4</td><td rowspan="1" colspan="1">simple/4</td><td rowspan="1" colspan="1">simplebifurcate/3</td><td rowspan="1" colspan="1">bifurcate/3</td><td rowspan="1" colspan="1">simple/4</td><td rowspan="1" colspan="1">simple/4</td><td rowspan="1" colspan="1">simple/4</td></tr><tr><td rowspan="1" colspan="1">Number Guard Setae on Labial Papilla E</td><td rowspan="1" colspan="1">7</td><td rowspan="1" colspan="1">5– e4 and e7 absent</td><td rowspan="1" colspan="1">7</td><td rowspan="1" colspan="1">6– e7 absent</td><td rowspan="1" colspan="1">4-5</td><td rowspan="1" colspan="1">6– e7 absent</td><td rowspan="1" colspan="1">6– e7 absent</td></tr><tr><td rowspan="1" colspan="1">Tergal Microsensillar Formula</td><td rowspan="1" colspan="1">11//111</td><td rowspan="1" colspan="1">10//00000//000</td><td rowspan="1" colspan="1">10//000 to11//111</td><td rowspan="1" colspan="1">11//111</td><td rowspan="1" colspan="1">10//10111//111</td><td rowspan="1" colspan="1">10//000, 10//100, 10//001, 10//101</td><td rowspan="1" colspan="1">10//101</td></tr><tr><td rowspan="1" colspan="1">Position Medial Sensilla Abd. 3</td><td rowspan="1" colspan="1">medial row</td><td rowspan="1" colspan="1">posterior row</td><td rowspan="1" colspan="1">medial row</td><td rowspan="1" colspan="1">just anterior to posterior row</td><td rowspan="1" colspan="1">subposterior row</td><td rowspan="1" colspan="1">posterior row or just anterior to posterior row</td><td rowspan="1" colspan="1">posterior row or just anterior to posterior row</td></tr><tr><td rowspan="1" colspan="1">Sternal Thoracic Setae</td><td rowspan="1" colspan="1">presentabsent</td><td rowspan="1" colspan="1">presentabsent</td><td rowspan="1" colspan="1">absent</td><td rowspan="1" colspan="1">absent</td><td rowspan="1" colspan="1">absent</td><td rowspan="1" colspan="1">absentpresent</td><td rowspan="1" colspan="1">absent</td></tr><tr><td rowspan="1" colspan="1">Mesotibiotarsal Setae B4/5</td><td rowspan="1" colspan="1">absent</td><td rowspan="1" colspan="1">absent</td><td rowspan="1" colspan="1">present</td><td rowspan="1" colspan="1">present</td><td rowspan="1" colspan="1">absent</td><td rowspan="1" colspan="1">absent</td><td rowspan="1" colspan="1">absent</td></tr><tr><td rowspan="1" colspan="1">Ventral Manubrial Setae</td><td rowspan="1" colspan="1">10</td><td rowspan="1" colspan="1">1</td><td rowspan="1" colspan="1">absent</td><td rowspan="1" colspan="1">0</td><td rowspan="1" colspan="1">0</td><td rowspan="1" colspan="1">0</td><td rowspan="1" colspan="1">0</td></tr><tr><td rowspan="1" colspan="1">Dorsal/Ventral Dental Setae</td><td rowspan="1" colspan="1">variable</td><td rowspan="1" colspan="1">3-7/4-6</td><td rowspan="1" colspan="1">2-6/0-3</td><td rowspan="1" colspan="1">variable</td><td rowspan="1" colspan="1">3-8/1</td><td rowspan="1" colspan="1">&lt;4/1</td><td rowspan="1" colspan="1">18-20/4-6</td></tr><tr><td rowspan="1" colspan="1">Tergal Sensilla Polychaetosis</td><td rowspan="1" colspan="1">absent present</td><td rowspan="1" colspan="1">absent</td><td rowspan="1" colspan="1">absent</td><td rowspan="1" colspan="1">absent</td><td rowspan="1" colspan="1">absent present</td><td rowspan="1" colspan="1">absent</td><td rowspan="1" colspan="1">present</td></tr><tr><td rowspan="1" colspan="1">Dental Sculpturing</td><td rowspan="1" colspan="1">crenulatetuberculategranulate</td><td rowspan="1" colspan="1">crenulate</td><td rowspan="1" colspan="1">smooth</td><td rowspan="1" colspan="1">tuberculate</td><td rowspan="1" colspan="1">smooth</td><td rowspan="1" colspan="1">smooth</td><td rowspan="1" colspan="1">smooth</td></tr></tbody></table></table-wrap><table-wrap position="float" orientation="portrait" id="T3"><label>Table 3.</label><caption><p>Comparison between <italic><tp:taxon-name>Subisotoma joycei</tp:taxon-name></italic> sp. n., <italic><tp:taxon-name>Ballistura excavata</tp:taxon-name></italic> andtwo forms of <italic>‘Ballistura’ ewingi</italic>. The presence of smooth dens places <italic><tp:taxon-name>Ballistura ewingi</tp:taxon-name></italic> outside of <italic><tp:taxon-name>Ballistura</tp:taxon-name></italic> as currently diagnosed by <xref ref-type="bibr" rid="B9">Potapov (2001)</xref>, but the species is retained in that genus pending study of fresh material.</p></caption><table><tbody><tr><th rowspan="1" colspan="1">Species Character</th><th rowspan="1" colspan="1"><italic><tp:taxon-name>Subisotoma joycei</tp:taxon-name></italic> sp. n.</th><th rowspan="1" colspan="1"><italic>‘Ballistura’ ewingi</italic> James Mississippi</th><th rowspan="1" colspan="1"><italic>‘Ballistura’ ‘ewingi’</italic> Christiansen &amp; Belliger Pennsylvania</th><th rowspan="1" colspan="1"><italic><tp:taxon-name>Ballistura excavata</tp:taxon-name></italic> Folsom</th></tr><tr><td rowspan="1" colspan="1">Eye Number</td><td rowspan="1" colspan="1">8</td><td rowspan="1" colspan="1">8</td><td rowspan="1" colspan="1">8</td><td rowspan="1" colspan="1">6</td></tr><tr><td rowspan="1" colspan="1">Color</td><td rowspan="1" colspan="1">dark purple</td><td rowspan="1" colspan="1">dark purple</td><td rowspan="1" colspan="1">dark purple</td><td rowspan="1" colspan="1">yellow</td></tr><tr><td rowspan="1" colspan="1">Tenent Hairs on L1-3</td><td rowspan="1" colspan="1">1,2,2all capitate</td><td rowspan="1" colspan="1">2-3 on all legsall capitate</td><td rowspan="1" colspan="1">1,2,2all capitate</td><td rowspan="1" colspan="1">?acuminate</td></tr><tr><td rowspan="1" colspan="1">Unguiculus Shape</td><td rowspan="1" colspan="1">triangular, asymmetric</td><td rowspan="1" colspan="1">triangular, asymmetric</td><td rowspan="1" colspan="1">triangular, asymmetric</td><td rowspan="1" colspan="1">triangular, symmetric</td></tr><tr><td rowspan="1" colspan="1">Unguiculus Apical Filament</td><td rowspan="1" colspan="1">absent</td><td rowspan="1" colspan="1">absent</td><td rowspan="1" colspan="1">absent</td><td rowspan="1" colspan="1">present</td></tr><tr><td rowspan="1" colspan="1">Ventral Tube Distal Setae </td><td rowspan="1" colspan="1">11</td><td rowspan="1" colspan="1">4</td><td rowspan="1" colspan="1">4</td><td rowspan="1" colspan="1">?</td></tr><tr><td rowspan="1" colspan="1">Teeth on Tenaculum </td><td rowspan="1" colspan="1">3-4</td><td rowspan="1" colspan="1">2</td><td rowspan="1" colspan="1">3</td><td rowspan="1" colspan="1">4</td></tr><tr><td rowspan="1" colspan="1">Dorsal Cuticle of Dens</td><td rowspan="1" colspan="1">smooth</td><td rowspan="1" colspan="1">smooth</td><td rowspan="1" colspan="1">smooth</td><td rowspan="1" colspan="1">tuberculate</td></tr><tr><td rowspan="1" colspan="1">Dorsal Seta on Dens</td><td rowspan="1" colspan="1">18-20</td><td rowspan="1" colspan="1">18? (<xref ref-type="bibr" rid="B7">Folsom 1937</xref>, Fig. 128)</td><td rowspan="1" colspan="1">?</td><td rowspan="1" colspan="1">14-16? (<xref ref-type="bibr" rid="B7">Folsom 1937</xref>, Fig. 136)</td></tr><tr><td rowspan="1" colspan="1">Ventral Setae on Dens</td><td rowspan="1" colspan="1">4-6</td><td rowspan="1" colspan="1">6</td><td rowspan="1" colspan="1">5</td><td rowspan="1" colspan="1">at least 2(<xref ref-type="bibr" rid="B7">Folsom 1937</xref>, Fig. 136)</td></tr></tbody></table></table-wrap></tp:treatment-sec><ref-list><ref id="B9"><mixed-citation xmlns:xlink="http://www.w3.org/1999/xlink" xlink:type="simple"><person-group><name name-style="western"><surname>Potapov</surname><given-names>M</given-names></name></person-group> (<year>2001</year>)<article-title> Synopses on Palaearctic Collembola, Volume 3, Isotomidae.</article-title><source>Abhandlungen und Berichte des Naturkundemuseums, Görlitz </source><volume>73</volume>: <fpage>1</fpage>-<lpage>603</lpage>.</mixed-citation></ref><ref id="B7"><mixed-citation xmlns:xlink="http://www.w3.org/1999/xlink" xlink:type="simple"><person-group><name name-style="western"><surname>Folsom</surname><given-names>JW</given-names></name></person-group> (<year>1937</year>)<article-title> Nearctic Collembola or springtails of the family Isotomidae.</article-title><source>United States National Museum Bulletin </source><volume>168</volume>: <fpage>1</fpage>-<lpage>144</lpage>. <ext-link ext-link-type="uri" xlink:href="http://dx.doi.org/10.5479/si.03629236.168.1" xlink:type="simple">doi: 10.5479/si.03629236.168.1</ext-link></mixed-citation></ref><ref id="B5"><mixed-citation xmlns:xlink="http://www.w3.org/1999/xlink" xlink:type="simple"><person-group><name name-style="western"><surname>Christiansen</surname><given-names>K</given-names></name><name name-style="western"><surname>Bellinger</surname><given-names>P</given-names></name></person-group> (<year>1998</year>)<source> The Collembola of North America north of the Rio Grande; A taxonomic analysis. 2<sup>nd</sup> ed.</source><publisher-name>, Grinnell College, Grinnell</publisher-name>, <publisher-loc>Iowa</publisher-loc>, <lpage>1518</lpage> pp.</mixed-citation></ref><ref id="B10"><mixed-citation xmlns:xlink="http://www.w3.org/1999/xlink" xlink:type="simple"><person-group><name name-style="western"><surname>Potapov</surname><given-names>M</given-names></name><name name-style="western"><surname>Babenko</surname><given-names>A</given-names></name><name name-style="western"><surname>Fjellberg</surname><given-names>A</given-names></name></person-group> (<year>2006</year>)<article-title> Taxonomy of the <italic>Proisotoma</italic> complex. Redefinition of genera and description of new species of <italic>Scutisotoma</italic> and <italic>Webercantha</italic> (Collembola, Isotomidae).</article-title><source>Zootaxa </source><volume>1382</volume>: <fpage>1</fpage>-<lpage>74</lpage>.</mixed-citation></ref><ref id="B11"><mixed-citation xmlns:xlink="http://www.w3.org/1999/xlink" xlink:type="simple"><person-group><name name-style="western"><surname>Potapov</surname><given-names>M</given-names></name><name name-style="western"><surname>Babenko</surname><given-names>A</given-names></name><name name-style="western"><surname>Fjellberg</surname><given-names>A</given-names></name><name name-style="western"><surname>Greenslade</surname><given-names>P</given-names></name></person-group> (<year>2009</year>)<article-title> Taxonomy of the <italic>Proisotoma</italic> complex II. A revision of the genus <italic>Subisotoma</italic> and a description of <italic>Isotopenola</italic> gen. nov. (Collembola: Isotomidae).</article-title><source>Zootaxa </source><volume>2314</volume>: <fpage>1</fpage>-<lpage>40</lpage>.</mixed-citation></ref></ref-list></tp:taxon-treatment>
