# Supplementary material for: New species of springtails in the Proisotoma genus complex from Vermont and New York, USA with descriptive notes on Ballistura alpa Christiansen & Bellinger 1980 (Hexapoda, Collembola, Isotomidae)
Source: Zookeys. 2011 Nov 16;(147):19–37. doi: 10.3897/zookeys.147.2093 (PMC3286265; doi:10.3897/zookeys.147.2093)
Supplement: XML Treatment for Pachyotoma [file zookeys.147.2093-treatment4.xml]

<!DOCTYPE tp:taxon-treatment
  PUBLIC "-//TaxonX//DTD Taxonomic Treatment Publishing DTD v0 20100105//EN" "tax-treatment-NSO.dtd">
<tp:taxon-treatment xmlns:tp="http://www.plazi.org/taxpub"><tp:treatment-meta><mixed-citation publication-type="journal"><person-group><name><surname>Soto-Adames</surname><given-names>Felipe N.</given-names></name><name><surname>Giordano</surname><given-names>Rosanna</given-names></name></person-group><article-title>New species of springtails in the <italic>Proisotoma</italic> genus complex from Vermont and New York, USA with descriptive notes on <italic>Ballistura alpa</italic> Christiansen &amp; Bellinger 1980 (Hexapoda, Collembola, Isotomidae).</article-title><source>Zookeys</source><day>16</day><month>11</month><year>2011</year><volume>2011</volume><issue>147</issue><fpage>19</fpage><lpage>37</lpage><pub-id pub-id-type="doi">10.3897/zookeys.147.2093</pub-id></mixed-citation></tp:treatment-meta><tp:nomenclature><label>Genus</label><tp:taxon-name>
                            <tp:taxon-name-part taxon-name-part-type="genus">Pachyotoma</tp:taxon-name-part>
                        <object-id xmlns:xlink="http://www.w3.org/1999/xlink" xlink:type="simple">http://species-id.net/wiki/Pachyotoma</object-id>
                        </tp:taxon-name><tp:taxon-authority>Bagnall, 1949</tp:taxon-authority><tp:nomenclature-citation-list><tp:nomenclature-citation><tp:taxon-name>Pachyotoma alpa</tp:taxon-name><comment>(Christiansen &amp; Bellinger), 1980 new combination</comment></tp:nomenclature-citation><tp:nomenclature-citation><tp:taxon-name>Ballistura alpa</tp:taxon-name><comment>Christiansen &amp; Bellinger, 1980: 581 (Mt. Washington, New Hampshire, USA)</comment></tp:nomenclature-citation></tp:nomenclature-citation-list></tp:nomenclature><tp:treatment-sec sec-type="Material Examined"><title>Material Examined.</title><p>USA, Vermont, Chittenden Co., Bolton, Camel’s Hump ≈1200-1230 m elevation, 7 August 1972, W. Rittenhouse, coll. Two slides, one with three individuals, the other with one individual. These are the individuals originally determined as <italic><tp:taxon-name>Ballistura alpa</tp:taxon-name></italic> by <xref ref-type="bibr" rid="B2">Bellinger (1982)</xref>.
                        </p><p>The following notes serve as a complement to the original description. Cuticle covered by many secondary granules. Organite of Ant. 4 capitate, guard sensilla not strongly modified (<xref ref-type="fig" rid="F5">Fig. 42</xref>). Ant. 3 sense organ, lateral and supplementary sensilla as in <xref ref-type="fig" rid="F5">Fig. 43</xref>. Ant. 2 with 1 distal sensilla and at least 1 basal microsensilla. Ant. 1 with 2 weakly modified basal microsensilla, 3-4 sensilla, and 12-14 setae. Eye patch with 3 setae, PAO with 2 guard setae. Labral formula 4/5,5,4. Apical seta of outer maxillary lobe bifurcate, sublobal plate with 4 appendages. Maxillary lamellae not clearly seen, but lamella 1 apparently surpassing tip of capitulum and apically acuminate (lateral margins converging well before tip of lamella), with cilia only along lateral margins. Labial papilla E with 7 guard setae, e7 detached from papilla as in <italic><tp:taxon-name>Scutisotoma champi</tp:taxon-name></italic>. Labial triangle with 5 anterior and 4 posterior setae. Postlabium with 3(4), 2, 1, 3 setae in columns I, C, E and L, respectively (<xref ref-type="fig" rid="F5">Fig. 44</xref>). Body setae smooth and short, tip of seta on anterior rows not reaching base of setae on posterior rows. T<!--PageBreak--><!--PageBreak-->horacic sterna without hairs. Axial setae on Th. 2-Abd. 3 as 3-4, 5//4, 2-3, 2-4; Th. 3 with 18-20 setae on posterior row; microsensillar and sensillar formulae as 11//111 and 8(10)8//7758(9)7, respectively (<xref ref-type="fig" rid="F5">Fig. 41</xref>); Th. 2 with 2 lateral sensilla inserted anterior to medial sensilla; medial sensilla on all segments inserted on p-row; Abd. 5 sensilla not swollen. Tergal macrochaetae undifferentiated. Proximal and medial subcoxae on legs 1-3 with 1, 0; 4(5), 4; 5(7), 4 setae. Lateral valves of Abd. 6 similar to <italic><tp:taxon-name>Ballistura rossi</tp:taxon-name></italic>, with 1 hr seta (<xref ref-type="fig" rid="F5">Fig. 46</xref>). Tibiotarsal whorl B complete; legs 1-3 with 1, 2, 2 tenent hairs, all acuminate. All unguis with 1 inner tooth; unguiculus toothless, without terminal filament. Ventral tube with 7+7 apical setae, posterior face with 2 basal and 4 distal setae. Tenaculum with 4+4 teeth and 1 seta. Anterolateral, anteromedial and posterior furcal subcoxae with 7/8(6,10), 11 (12,13) and 7-11 setae, respectively (<xref ref-type="fig" rid="F5">Fig. 47</xref>). Manubrium with 15 dorsal and 0 ventral setae. Dens granulate, with 7-8 dorsal and 6 (5) ventral setae. Mucro bidentate, subapical tooth longer than apical (<xref ref-type="fig" rid="F5">Fig. 45</xref>).
                        </p></tp:treatment-sec><tp:treatment-sec sec-type="Remarks"><title>Remarks.</title><p>This species was originally placed in the genus <italic><tp:taxon-name>Ballistura</tp:taxon-name></italic>, but the presence of a complete whorl B on pro- and mesothoracic legs and four prelabral setae excludes it from that genus (<xref ref-type="bibr" rid="B9">Potapov 2001</xref>). The presence of secondary granules on the cuticle in combination with a well developed furcula and the insertion of the medial and almost all other tergal sensilla on Th. 2-Abd. 3 on the posterior row of setae place this species in the genus <italic><tp:taxon-name>Pachyotoma</tp:taxon-name></italic>. In the original description of the species <xref ref-type="bibr" rid="B4">Christiansen and Bellinger (1980)</xref> indicate the presence of 5 distal setae on the ventral tube and a toothless unguis. The individuals from Vermont have 7 distal setae on the ventral tube and one distinct inner tooth on all unguis and may represent a distinct species.
                        </p><fig id="F4" position="float" orientation="portrait"><label>Figures 29–40.</label><caption><p><italic><tp:taxon-name>Scutisotoma champi</tp:taxon-name></italic> sp. n. <bold>29</bold> Habitus <bold>30</bold> Eye patch and PAO <bold>31</bold> Outer maxillary lobe <bold>32</bold> Frontal aspect of maxilla <bold>33</bold> Dorsal chaetotaxy of Th. 2-Abd. 1, s= sensilla, ms= microsensilla, M= macroseta <bold>34</bold> Ventral aspect of labial palp, terminal process of papilla A, C and E omitted <bold>35</bold> Labial and postlabial chaetotaxy <bold>36</bold> Dorsal chaetotaxy of Abd. 3-Abd. 5 <bold>37</bold> Male metathoracic leg, lateral view <bold>38</bold> Chaetotaxy of pro-, meso- and meta thoracic subcoxae, from left to right, respectively <bold>39</bold> Dorsal (lower half) and ventral (upper half) chaetotaxy of furcula <bold>40</bold> mucro.</p></caption><graphic xmlns:xlink="http://www.w3.org/1999/xlink" xlink:href="ZooKeys-147-019-g004.jpg" position="float" orientation="portrait" xlink:type="simple"/></fig><fig id="F5" position="float" orientation="portrait"><label>Figures 41–46.</label><caption><p><italic><tp:taxon-name>Pachyotoma alpa</tp:taxon-name></italic> (Christiansen &amp; Bellinger) <bold>41</bold> dorsal chaetotaxy of Th. 2-Abd. 5, s= sensilla, ms= microsensilla <bold>42</bold> Ant. 4 subapical sense organ <bold>43</bold> Ant. 3 sense organ and associated sensilla, arrow points anteriorly <bold>45</bold> Mucro <bold>46</bold> Lateral anal valve <bold>47</bold> Chaetotaxy of anterolateral (al), anteromedial (am) and posterior (p) furcula subcoxae and their position relative to tenaculum (ten).</p></caption><graphic xmlns:xlink="http://www.w3.org/1999/xlink" xlink:href="ZooKeys-147-019-g005.jpg" position="float" orientation="portrait" xlink:type="simple"/></fig><table-wrap position="float" orientation="portrait" id="T4"><label>Table 4.</label><caption><p>Comparison between <italic><tp:taxon-name>Scutisotoma champi</tp:taxon-name></italic> sp. n. and similar species.</p></caption><table><tbody><tr><th rowspan="1" colspan="1">Species Character</th><th rowspan="1" colspan="1"><italic><tp:taxon-name>Scutisotoma champi</tp:taxon-name></italic> sp. n.</th><th rowspan="1" colspan="1"><italic><tp:taxon-name>Scutisotoma acorrelata</tp:taxon-name></italic> Potapov, Babenko &amp; Fjellberg</th><th rowspan="1" colspan="1"><italic><tp:taxon-name>Scutisotoma tenuidentifera</tp:taxon-name></italic> Potapov, Babenko &amp; Fjellberg</th><th rowspan="1" colspan="1"><italic><tp:taxon-name>Scutisotoma titusi</tp:taxon-name></italic> (Folsom)</th></tr><tr><td rowspan="1" colspan="1">Maxillary Lamella 1</td><td rowspan="1" colspan="1">longer than capitulum of maxilla</td><td rowspan="1" colspan="1">shorter than capitulum of maxilla</td><td rowspan="1" colspan="1">shorter than capitulum of maxilla</td><td rowspan="1" colspan="1">shorter than capitulum of maxilla</td></tr><tr><td rowspan="1" colspan="1">Abd. V Anteriormost Sensilla</td><td rowspan="1" colspan="1">s2</td><td rowspan="1" colspan="1">s3</td><td rowspan="1" colspan="1">s3</td><td rowspan="1" colspan="1">s1</td></tr><tr><td rowspan="1" colspan="1">Ventral Tube Distal Setae</td><td rowspan="1" colspan="1">3</td><td rowspan="1" colspan="1">4</td><td rowspan="1" colspan="1">4</td><td rowspan="1" colspan="1">5-7</td></tr><tr><td rowspan="1" colspan="1">Tenacular Teeth</td><td rowspan="1" colspan="1">4</td><td rowspan="1" colspan="1">3</td><td rowspan="1" colspan="1">3</td><td rowspan="1" colspan="1">4</td></tr><tr><td rowspan="1" colspan="1">Dorsal Setae on Dens</td><td rowspan="1" colspan="1">9</td><td rowspan="1" colspan="1">10-11</td><td rowspan="1" colspan="1">6-7</td><td rowspan="1" colspan="1">14-15</td></tr><tr><td rowspan="1" colspan="1">Number Mucronal Teeth</td><td rowspan="1" colspan="1">2</td><td rowspan="1" colspan="1">2</td><td rowspan="1" colspan="1">3</td><td rowspan="1" colspan="1">3</td></tr></tbody></table></table-wrap></tp:treatment-sec><ref-list><ref id="B2"><mixed-citation xmlns:xlink="http://www.w3.org/1999/xlink" xlink:type="simple"><person-group><name name-style="western"><surname>Bellinger</surname><given-names>PF</given-names></name></person-group> (<year>1982</year>)<article-title> Collembola from Vermont.</article-title><source>Entomological News </source><volume>93</volume>: <fpage>180</fpage>-<lpage>182</lpage>.</mixed-citation></ref><ref id="B9"><mixed-citation xmlns:xlink="http://www.w3.org/1999/xlink" xlink:type="simple"><person-group><name name-style="western"><surname>Potapov</surname><given-names>M</given-names></name></person-group> (<year>2001</year>)<article-title> Synopses on Palaearctic Collembola, Volume 3, Isotomidae.</article-title><source>Abhandlungen und Berichte des Naturkundemuseums, Görlitz </source><volume>73</volume>: <fpage>1</fpage>-<lpage>603</lpage>.</mixed-citation></ref><ref id="B4"><mixed-citation xmlns:xlink="http://www.w3.org/1999/xlink" xlink:type="simple"><person-group><name name-style="western"><surname>Christiansen</surname><given-names>K</given-names></name><name name-style="western"><surname>Bellinger</surname><given-names>P</given-names></name></person-group> (<year>1980</year>)<source> The Collembola of North America north of the Rio Grande, a taxonomic analysis. 1<sup>st</sup> ed., Grinnell College, Grinnell, Iowa, 1322p.</source></mixed-citation></ref></ref-list></tp:taxon-treatment>
